# Supplementary material for: Prognostic Value of Serum Transferrin Analysis in Patients with Ovarian Cancer and Cancer-Related Functional Iron Deficiency: A Retrospective Case–Control Study
Source: J Clin Med. 2022 Dec 12;11(24):7377. doi: 10.3390/jcm11247377 (PMC9786287; doi:10.3390/jcm11247377)
Supplement: Supplementary file 1 [file jcm-11-07377-s001.zip]

Archive with 1 entries (1 files):
- jcm-2066629-supplementary.pdf
